# Supplementary material for: Tröger’s Base Polyimide Membranes with Enhanced Mechanical Robustness for Gas Separation
Source: Polymers (Basel). 2025 Feb 18;17(4):524. doi: 10.3390/polym17040524 (PMC11859751; doi:10.3390/polym17040524)
Supplement: Supplementary file 1 [file polymers-17-00524-s001.zip]

Archive with 1 entries (1 files):
- polymers-3441128-supplementary.pdf
